# Supplementary material for: Oncogenic c-Myc induces replication stress by increasing cohesins chromatin occupancy in a CTCF-dependent manner
Source: Nat Commun. 2024 Feb 21;15:1579. doi: 10.1038/s41467-024-45955-z (PMC10881979; doi:10.1038/s41467-024-45955-z)
Supplement: Supplementary file 4 — Supplementary Data 1 [file 41467_2024_45955_MOESM4_ESM.xlsx]

## Sheet: Supplementary Data 1
Primers sequences for RTqPCR
GENE NAME	Forward	Reverse
GAPDH	GAA ATC CCA TCA CCA TCT TCC AGG	GAG CCC CAG CCT TCT CCA TG
eIF4E	GGG AGG GTT GAT TGC CTA AA	GAC AAG TTG CCT GTG TGT TTA TT
MAU2	GGG AAG GAA ATA GAC ACC AAG A	TCC CTG GAA GAA GGA GAA GA
NIPBL	CTG CCT CTT CCA TCT CCT TTA C	GTG AAA CCA AAT TGT CAT CCC TAC
Cyclin E	TGT CCT GGA TGT TGA CTG CCT TGA	TGT CGC ACC ACT GAT ACC CTG AAA
MDM2	GAT CCA GGC AAA TCT GCA ATA C	TGG TCT AAC CAG GGT CTC TT
PAICS	GAC AAG AGG AGA AGC AGA GAT TAG	TGA GGT ATT AGT CGC ATT T
CDC45	GAA GAG GAG ATA GTG GAG CAA AC	GCT GAC GAT GTC CCA TGA TAT T
